# Supplementary material for: Distinct colitis-associated macrophages drive NOD2-dependent bacterial sensing and gut homeostasis
Source: J Clin Invest. 2025 Oct 2;135(23):e190851. doi: 10.1172/JCI190851 (PMC12646664; doi:10.1172/JCI190851)
Supplement: Supplemental data set 1 [file jci-135-190851-s188.xlsx]

## Sheet: SMaRT_R
List of SMaRT reactive 48 genes
APOL6
TAP1
CD40
SP110
RTP4
TRAFD1
OAS3
PPA1
IFIT5
AIM2
KIAA0040
APOL3
OAS2
PSME2
APOL1
OAS1
IFI35
LIMK2
TNFSF10
STAT1
PML
RSAD2
TRIM21
SCO2
MX1
PSMB10
IFIT3
IL15RA
PARP11
PSMB9
XAF1
IL15
ISG15
STAT3
ISG20
SFT2D2
PSME1
CXCL10
TYMP
KARS
IRF1
VAMP5
STOM
IFIT2
ZC3HAV1
CXCL9
USP18
UBE2L6

## Sheet: SMaRT_T1
List of SMaRT tolerant cluster 1, 137 genes
CD302
EEF2
DIS3
KMO
RPL22
EZH1
ZNF266
MDC1
LOC440350
NACA
TRIM44
PCBP2
RPS21
KLHDC2
LONP2
NPEPPS
SFRS17A
STK38
LOC653380
METTL7A
BRD1
NOL8
ZNF23
ZNF529
RAPGEF6
XBP1
DCUN1D4
RPL35A
GNE
RPL15
SENP6
MLXIP
SLC25A6
EIF3EIP
EEF1B2
HNRNPA1
RPL9
TMEM70
LOC730092
CRKRS
FNBP1
RAB33B
PGRMC2
FLJ21865
FRY
SLC9A8
RPL14
JAK1
C12orf29
RPS16
TTC31
PBLD
ZBTB5
MGAT4A
RPL10
SLC46A3
CLK2
DFFB
DTWD1
RPS17L4
USE1
NFYB
RPL17
RPS15A
ENOSF1
KTELC1
CRTAP
PIBF1
HMBOX1
CEP63
SPG7
CSE1L
MARS
NXF1
CYLD
IPO5
GAB2
ZDHHC6
RBBP8
KCTD3
LOC439992
SLC38A7
LOC100128140
CREBL2
PCNT
SMG7
LOC649299
RPL24
ZNF228
ANKHD1-EIF4EBP3
DIDO1
PARP2
RPL6
CLEC4A
C4orf8
CPEB3
GGA2
LOC390612
KIAA1245
RPL3
ZNF187
FBXO9
ZNF274
HNRNPH3
RGS10
SYNE1
RPL13
RNF5
TSC2
RPS6KA2
EBI2
C19orf42
TCEA1
TFPI
NARS2
RPL23
ZNF551
CRK
MLL
NFX1
SGPL1
GIN1
CAMK1D
DDX17
CCDC88A
CERK
MAP3K8
HNMT
TULP3
RBM4
TRIM38
JMJD2B
C13orf27
PPRC1
TI-227H
FCF1
SFRS15

## Sheet: SMaRT_T2
List of SMaRT tolerant cluster 2, 153 genes
DIS3
WDR19
GOLGA1
CCDC93
LOC653380
NACA
TLR5
PAN2
LOC100133772
EZH1
SNX1
IFFO
C15orf28
FLJ21865
KIAA0500
PPFIBP2
SFRS17A
CHN2
UBL3
ITPR2
LOC440350
RPL22
KLHDC2
ZNF573
RPL15
METTL7A
CPVL
DFFB
TRIM44
SLC25A6
ZNF767
TAF6L
LONP2
MDC1
APPL2
ZNF266
RPL14
FAM21A
CLCN6
ZNF331
MLXIP
MFNG
ADFP
LOC730092
EEF2
SFRS14
CIZ1
STK38
UAP1L1
TTC31
RPL9
AMY1A
RPS16
USE1
ARL4C
NPEPPS
SENP6
LOC100134190
CLEC10A
FZD2
LRP5L
DKFZp547E087
RPS21
TRAF5
DIDO1
CRKRS
NOL8
CD209
FRMD4A
GLB1L
CCL18
MGC5370
MAOA
GAB2
CHKA
GOSR2
DVL2
RAMP1
ANXA4
RPS15A
FADS1
EIF3EIP
ZNF23
ATP8A1
MKKS
SPATA7
PBLD
ZNF248
L3MBTL
CDC25B
UGP2
PCSK5
MID1
RAPGEF6
DACT1
GNPDA1
SENP3
MR1
C2orf56
MS4A6A
ZBED1
ENOX2
RNF216
PLXNA1
GNB2L1
SLC9A8
SLCO4C1
HMBOX1
IQCK
SETD4
RPL17
BRD1
HNRNPA1
C14orf124
F13A1
C19orf42
IL17RB
UHRF1BP1L
CTTNBP2NL
KTELC1
ZNF589
NXF1
TCN2
NARS2
SPG7
ITSN1
MAST3
ARHGAP26
SLC26A6
SDCCAG3
HEXA
RPL10
CLK2
NDUFB8
ANKHD1-EIF4EBP3
CCL13
OSBPL3
ZNF133
INPP5A
RALGDS
ZNF141
LOC63920
SYT17
CAMK1D
LOC439992
DNASE1L3
RPS17L4
MARS
C4orf8
RPL24
RPL6
ELL3
SCARB1
