# Supplementary material for: Distinct colitis-associated macrophages drive NOD2-dependent bacterial sensing and gut homeostasis
Source: J Clin Invest. 2025 Oct 2;135(23):e190851. doi: 10.1172/JCI190851 (PMC12646664; doi:10.1172/JCI190851)
Supplement: Supplemental data set 2 [file jci-135-190851-s189.xlsx]

## Sheet: Figure 1B Healthy icolAMs
Healthy iColAMs, 2 genes, related Figure 1B
SCO2
LIMK2

## Sheet: Figure 1B Healthy nicolAMs
Healthy niColAMs, 22 genes, related Figure 1B
ENOSF1
APPL2
PGRMC2
SPG7
PBLD
SCARB1
METTL7A
HNMT
ZBED1
C19orf42
GNE
SLC25A6
SLC26A6
CHKA
MAOA
NDUFB8
PPFIBP2
SYT17
UGP2
STK38
MKKS
ELL3

## Sheet: Figure 1B IBD icolams
IBD iColAMs, 26 genes, related Figure 1B
UBE2L6
TAP1
IFIT3
STAT1
APOL1
STOM
IFIT5
IL15RA
XAF1
APOL6
APOL3
IFIT2
IL15
PML
OAS2
PSMB9
OAS3
CXCL9
CXCL10
CD40
SP110
IRF1
VAMP5
AIM2
STAT3
TYMP

## Sheet: Figure 1B IBD nicolams
IBD niColAMs, 27 genes, related Figure 1B
RPS6KA2
FADS1
OSBPL3
WDR19
TFPI
JAK1
CCDC88A
FRY
SYNE1
MAP3K8
PLXNA1
CDC25B
CYLD
ENOX2
CD302
MR1
CLCN6
FRMD4A
TULP3
HMBOX1
RAB33B
SENP6
RAMP1
ARL4C
CRTAP
CLEC4A
RALGDS

## Sheet: KEGG_1D
Enrichment FDR	nGenes	Pathway Genes	Fold Enrichment	Pathway	URL	Genes
3.91058745807348e-05	7	202	14.9605	Path:hsa05169 Epstein-Barr virus infection	http://www.genome.jp/kegg-bin/show_pathway?hsa05169	CXCL10 JAK1 OAS2 OAS3 STAT1 STAT3 CD40
7.92254978609416e-05	6	157	16.4987	Path:hsa05160 Hepatitis C	http://www.genome.jp/kegg-bin/show_pathway?hsa05160	CXCL10 JAK1 OAS2 OAS3 STAT1 STAT3
8.67181605330962e-05	6	171	15.148	Path:hsa05164 Influenza A	http://www.genome.jp/kegg-bin/show_pathway?hsa05164	CXCL10 JAK1 OAS2 OAS3 PML STAT1
9.62209766907323e-05	5	103	20.9571	Path:hsa04620 Toll-like receptor signaling pathway	http://www.genome.jp/kegg-bin/show_pathway?hsa04620	MAP3K8 CXCL10 CXCL9 STAT1 CD40
0.000276665	5	139	15.5294	Path:hsa05162 Measles	http://www.genome.jp/kegg-bin/show_pathway?hsa05162	JAK1 OAS2 OAS3 STAT1 STAT3
0.000276665	6	232	11.1651	Path:hsa05171 Coronavirus disease-COVID-19	http://www.genome.jp/kegg-bin/show_pathway?hsa05171	CXCL10 JAK1 OAS2 OAS3 STAT1 STAT3
0.000394748	4	76	22.7219	Path:hsa05212 Pancreatic cancer	http://www.genome.jp/kegg-bin/show_pathway?hsa05212	JAK1 RALGDS STAT1 STAT3
0.00043311	5	162	13.3246	Path:hsa04630 JAK-STAT signaling pathway	http://www.genome.jp/kegg-bin/show_pathway?hsa04630	IL15 IL15RA JAK1 STAT1 STAT3
0.0006876	5	183	11.7955	Path:hsa04621 NOD-like receptor signaling pathway	http://www.genome.jp/kegg-bin/show_pathway?hsa04621	JAK1 OAS2 OAS3 STAT1 AIM2
0.00114349	4	112	15.4185	Path:hsa04668 TNF signaling pathway	http://www.genome.jp/kegg-bin/show_pathway?hsa04668	MAP3K8 IL15 CXCL10 IRF1
