# Supplementary material for: Distinct colitis-associated macrophages drive NOD2-dependent bacterial sensing and gut homeostasis
Source: J Clin Invest. 2025 Oct 2;135(23):e190851. doi: 10.1172/JCI190851 (PMC12646664; doi:10.1172/JCI190851)
Supplement: Supplemental data set 3 [file jci-135-190851-s190.xlsx]

## Sheet: Figure 6F
Figure 6F: Down in WT-Rx L18MDP vs WT control: GoBP
Rpl30-ps10	ENSMUSG00000083411	-3.3711
Gm11874	ENSMUSG00000081679	-2.79329
S100a8	ENSMUSG00000056054	-2.50978
Gm12191	ENSMUSG00000083061	-2.48377
Gzmf	ENSMUSG00000015441	-2.45114
S100a9	ENSMUSG00000056071	-2.44437
Gzmg	ENSMUSG00000040284	-2.35773
Saa3	ENSMUSG00000040026	-2.35515
Ngp	ENSMUSG00000032484	-2.28875
Gzmd	ENSMUSG00000059256	-2.25245
Hp	ENSMUSG00000031722	-2.18915
Retnlb	ENSMUSG00000022650	-2.15922
Chil3	ENSMUSG00000040809	-2.14602
Acod1	ENSMUSG00000022126	-2.10019
Ly6i	ENSMUSG00000022586	-2.00288
Timp1	ENSMUSG00000001131	-1.97584
Ighv1-62-1	ENSMUSG00000102313	-1.89817
Gzmc	ENSMUSG00000079186	-1.89445
Lcn2	ENSMUSG00000026822	-1.88183
Ccl2	ENSMUSG00000035385	-1.87889
Retnlg	ENSMUSG00000022651	-1.81939
Ighv3-2	ENSMUSG00000103297	-1.79844
Stfa2l1	ENSMUSG00000059657	-1.79516
Gm52987	ENSMUSG00000118589	-1.79171
Il6	ENSMUSG00000025746	-1.77891
Igkv4-63	ENSMUSG00000076550	-1.77879
Igkv5-45	ENSMUSG00000094094	-1.77162
Cthrc1	ENSMUSG00000054196	-1.73352
Cxcl9	ENSMUSG00000029417	-1.72874
Igkv10-95	ENSMUSG00000094902	-1.72152
Gm8741	ENSMUSG00000091655	-1.7079
Ighv5-15	ENSMUSG00000094134	-1.70657
Ighv12-2	ENSMUSG00000102515	-1.70254
Gzme	ENSMUSG00000022156	-1.69537
Ifitm6	ENSMUSG00000059108	-1.66396
Ighv13-2	ENSMUSG00000076671	-1.66027
Mmp10	ENSMUSG00000047562	-1.6602
F10	ENSMUSG00000031444	-1.64215
Gm10046	ENSMUSG00000109143	-1.63882
Igkv4-78	ENSMUSG00000094315	-1.62046
Ido1	ENSMUSG00000031551	-1.61143
Mmp3	ENSMUSG00000043613	-1.59917
Gm49251	ENSMUSG00000113344	-1.57033
Marco	ENSMUSG00000026390	-1.56871
Cxcl10	ENSMUSG00000034855	-1.56672
Ighv1-52	ENSMUSG00000095204	-1.55043
Ighg2c	ENSMUSG00000076612	-1.53145
Ltf	ENSMUSG00000032496	-1.52995
Krt90	ENSMUSG00000048699	-1.52683
Ccl21b	ENSMUSG00000095675	-1.52643
Gm10591	ENSMUSG00000096596	-1.52643
Lrg1	ENSMUSG00000037095	-1.50066
Mmp7	ENSMUSG00000018623	-1.49018
Angptl4	ENSMUSG00000002289	-1.4847
Pla2g2a	ENSMUSG00000058908	-1.48083
Ptx3	ENSMUSG00000027832	-1.47524
Gm37116	ENSMUSG00000103574	-1.47372
Ighv2-9	ENSMUSG00000096638	-1.44482
Fpr2	ENSMUSG00000052270	-1.44437
Mmp8	ENSMUSG00000005800	-1.4396
Cstdc4	ENSMUSG00000079597	-1.43471
Ccl5	ENSMUSG00000035042	-1.42281
Gm14567	ENSMUSG00000080896	-1.41291
Clec4e	ENSMUSG00000030142	-1.40942
Mmp13	ENSMUSG00000050578	-1.40127
Igkv8-28	ENSMUSG00000094356	-1.40083
Il1b	ENSMUSG00000027398	-1.39328
Rps13-ps1	ENSMUSG00000066362	-1.3904
Gpr84	ENSMUSG00000063234	-1.3879
Tarm1	ENSMUSG00000053338	-1.36734
Zan	ENSMUSG00000079173	-1.35879
Wfdc12	ENSMUSG00000042845	-1.3466
Crabp2	ENSMUSG00000004885	-1.33354
Ighv10-1	ENSMUSG00000095981	-1.33183
Igkv1-99	ENSMUSG00000076525	-1.33005
Gm9733	ENSMUSG00000078783	-1.31783
Mmp9	ENSMUSG00000017737	-1.31765
Cxcl11	ENSMUSG00000060183	-1.31081
Il11	ENSMUSG00000004371	-1.31038
Wfdc21	ENSMUSG00000051748	-1.30505
Sirpb1c	ENSMUSG00000074677	-1.30214
Camp	ENSMUSG00000038357	-1.25508
Ccn5	ENSMUSG00000027656	-1.25462
Clec7a	ENSMUSG00000079293	-1.25303
Csf3	ENSMUSG00000038067	-1.24751
Igkv4-55	ENSMUSG00000096833	-1.24373
Fpr1	ENSMUSG00000045551	-1.23632
Il1a	ENSMUSG00000027399	-1.23079
Gm1943	ENSMUSG00000110528	-1.22938
Ifi211	ENSMUSG00000026536	-1.22597
Igkv4-53	ENSMUSG00000095753	-1.22233
Scgb2b20	ENSMUSG00000094305	-1.21595
Sfrp4	ENSMUSG00000021319	-1.21534
Lox	ENSMUSG00000024529	-1.20268
Gm48981	ENSMUSG00000115797	-1.18941
Gzma	ENSMUSG00000023132	-1.18214
Ifng	ENSMUSG00000055170	-1.17386
Ly6a2	ENSMUSG00000102051	-1.16663
Fcgr4	ENSMUSG00000059089	-1.16644
Lbhd1	ENSMUSG00000096740	-1.16527
Igkv4-57	ENSMUSG00000076556	-1.16331
Gm45551	ENSMUSG00000109916	-1.15813
Isx	ENSMUSG00000031621	-1.1578
Serpine1	ENSMUSG00000037411	-1.1563
Ighv1-21	ENSMUSG00000102654	-1.15366
Ubd	ENSMUSG00000035186	-1.14576
Ifi205	ENSMUSG00000054203	-1.1448
Tgtp1	ENSMUSG00000078922	-1.13631
Chil1	ENSMUSG00000064246	-1.13329
Serpina3n	ENSMUSG00000021091	-1.12541
Ighv2-5	ENSMUSG00000096498	-1.11809
Ccl3	ENSMUSG00000000982	-1.10768
Gm3511	ENSMUSG00000105031	-1.10012
Gm21188	ENSMUSG00000095609	-1.09992
Selp	ENSMUSG00000026580	-1.09058
Gbp2	ENSMUSG00000028270	-1.08881
Gm20257	ENSMUSG00000102059	-1.08592
Serpina3f	ENSMUSG00000066363	-1.08398
Gbp4	ENSMUSG00000079363	-1.08267
Ccl7	ENSMUSG00000035373	-1.07543
Lypd8l	ENSMUSG00000037145	-1.0726
Gm36961	ENSMUSG00000103930	-1.06898
Igkv4-50	ENSMUSG00000076562	-1.06645
Cartpt	ENSMUSG00000021647	-1.06631
F13a1	ENSMUSG00000039109	-1.04861
Ccl4	ENSMUSG00000018930	-1.03237
Gm21769	ENSMUSG00000110458	-1.03137
Gm4242	ENSMUSG00000117740	-1.03084
Igkv4-70	ENSMUSG00000076547	-1.03067
Fanca	ENSMUSG00000032815	-1.02056
Gm2399	ENSMUSG00000078141	-1.00739
Ighv2-6	ENSMUSG00000096670	-1.00088
Trgj1	ENSMUSG00000104962	-1.00056

## Sheet: Figure 6G
Figure 6G: Down in GIVKO-Rx L18MDP vs GIVKO control: GoBP
Gm13841	ENSMUSG00000083833	-6.27365
Gm8210	ENSMUSG00000094497	-6.27365
Gm7887	ENSMUSG00000044211	-3.10948
Igkv9-123	ENSMUSG00000076512	-2.76461
Retnlb	ENSMUSG00000022650	-2.67295
Gm49739	ENSMUSG00000116679	-2.5917
Igkv10-94	ENSMUSG00000096490	-2.56395
Ighj1	ENSMUSG00000076621	-2.55471
Ngp	ENSMUSG00000032484	-2.43229
Ighv1-61	ENSMUSG00000094087	-2.36268
Chil3	ENSMUSG00000040809	-2.2792
Ighv1-63	ENSMUSG00000096672	-2.20454
Gm13237	ENSMUSG00000095865	-2.18865
Ighv3-1	ENSMUSG00000093838	-2.18853
Ighv2-6-8	ENSMUSG00000076646	-2.1839
Mmp12	ENSMUSG00000049723	-2.14862
Stfa2	ENSMUSG00000022902	-2.13166
Ighv1-47	ENSMUSG00000076709	-2.09675
Igkv1-122	ENSMUSG00000095497	-2.05048
Igkv12-98	ENSMUSG00000076526	-2.0377
Cxcl2	ENSMUSG00000058427	-2.02767
Igkv4-54	ENSMUSG00000094319	-1.99873
Ighv14-4	ENSMUSG00000076666	-1.99168
Ighv1-81	ENSMUSG00000094689	-1.95935
S100a8	ENSMUSG00000056054	-1.9198
Ighv1-62-1	ENSMUSG00000102313	-1.91917
Ighv3-8	ENSMUSG00000076674	-1.89686
Igkv1-132	ENSMUSG00000096580	-1.89617
Ltf	ENSMUSG00000032496	-1.87144
Igkv4-69	ENSMUSG00000076548	-1.85788
Cstdc5	ENSMUSG00000071561	-1.85767
Rpl30-ps9	ENSMUSG00000085791	-1.84023
Igkv5-48	ENSMUSG00000076563	-1.83917
Igkv6-20	ENSMUSG00000076587	-1.81744
Igkv5-45	ENSMUSG00000094094	-1.80731
Igkv4-77	ENSMUSG00000105462	-1.79668
Igkv8-18	ENSMUSG00000076589	-1.79654
Gm50083	ENSMUSG00000117439	-1.77483
Csf3	ENSMUSG00000038067	-1.73531
Mmp13	ENSMUSG00000050578	-1.71737
Ighv1-58	ENSMUSG00000095889	-1.71714
Stfa3	ENSMUSG00000054905	-1.67906
St3gal4	ENSMUSG00000032038	-1.67783
Gm47254	ENSMUSG00000112960	-1.67576
Ighv1-76	ENSMUSG00000093896	-1.66647
S100a9	ENSMUSG00000056071	-1.66417
Ighv8-2	ENSMUSG00000102301	-1.6587
Gm48836	ENSMUSG00000111890	-1.64953
Cstdc4	ENSMUSG00000079597	-1.64208
Igkv9-129	ENSMUSG00000093906	-1.63496
Igkv4-61	ENSMUSG00000076552	-1.61871
Trbj1-5	ENSMUSG00000076487	-1.61646
Dio2	ENSMUSG00000007682	-1.59607
Fxyd4	ENSMUSG00000004988	-1.5872
Gm8034	ENSMUSG00000094281	-1.57009
Gm48789	ENSMUSG00000111228	-1.56274
Retnlg	ENSMUSG00000022651	-1.55759
Ighv1-62-2	ENSMUSG00000096078	-1.55756
Il6	ENSMUSG00000025746	-1.55468
Igkv6-25	ENSMUSG00000094930	-1.53392
Ighv1-11	ENSMUSG00000102888	-1.52827
Reg3b	ENSMUSG00000071356	-1.5184
Ccl3	ENSMUSG00000000982	-1.51721
Ighv2-4	ENSMUSG00000095866	-1.51532
Lcn2	ENSMUSG00000026822	-1.50074
Mt2	ENSMUSG00000031762	-1.49587
Ighv1-28	ENSMUSG00000102315	-1.49546
Stfa1	ENSMUSG00000071562	-1.48964
Camp	ENSMUSG00000038357	-1.46775
Stfa2l1	ENSMUSG00000059657	-1.46327
Wfdc21	ENSMUSG00000051748	-1.45231
Igkv6-13	ENSMUSG00000076594	-1.41402
Igkv3-3	ENSMUSG00000094478	-1.4088
Ighv8-8	ENSMUSG00000104452	-1.40791
Scgb3a1	ENSMUSG00000064057	-1.40728
Ighv1-30	ENSMUSG00000102281	-1.38965
Ighv1-42	ENSMUSG00000094652	-1.3776
Sprr2d	ENSMUSG00000042212	-1.36971
Gm14287	ENSMUSG00000082329	-1.3678
Rps13	ENSMUSG00000090862	-1.36727
Ighv1-79	ENSMUSG00000105123	-1.36572
Igkv8-19	ENSMUSG00000096594	-1.36203
Il1a	ENSMUSG00000027399	-1.35626
Pla2g2a	ENSMUSG00000058908	-1.35191
Mmp3	ENSMUSG00000043613	-1.32947
Ighv2-9-1	ENSMUSG00000095565	-1.32917
Mmp10	ENSMUSG00000047562	-1.32689
Ifitm6	ENSMUSG00000059108	-1.32477
Mmp7	ENSMUSG00000018623	-1.31539
Serpina3f	ENSMUSG00000066363	-1.31504
Cxcl3	ENSMUSG00000029379	-1.31434
Gm14036	ENSMUSG00000082399	-1.3142
Rps27a-ps3	ENSMUSG00000055093	-1.30708
Mmp8	ENSMUSG00000005800	-1.30601
Ighv1-82	ENSMUSG00000095127	-1.30127
Lrg1	ENSMUSG00000037095	-1.2946
Ighv1-36	ENSMUSG00000094051	-1.28838
Olfm4	ENSMUSG00000022026	-1.28682
Ighv1-59	ENSMUSG00000095197	-1.28206
Trbj1-6	ENSMUSG00000076488	-1.28147
Ccl4	ENSMUSG00000018930	-1.28071
Nppc	ENSMUSG00000026241	-1.27529
Trbj2-6	ENSMUSG00000090818	-1.27513
Trdj1	ENSMUSG00000076870	-1.26741
Ighv3-7	ENSMUSG00000102601	-1.26739
Ighv1-39	ENSMUSG00000095130	-1.25357
Serpina3m	ENSMUSG00000079012	-1.25294
Ighv1-66	ENSMUSG00000095519	-1.25108
Fkbp5	ENSMUSG00000024222	-1.23629
Gm14822	ENSMUSG00000083049	-1.23436
Hsd3b3	ENSMUSG00000062410	-1.23077
Gm11572	ENSMUSG00000084368	-1.20277
Gm10146	ENSMUSG00000064317	-1.20006
Asprv1	ENSMUSG00000033508	-1.19783
Igkv8-28	ENSMUSG00000094356	-1.19413
Ighv5-9-1	ENSMUSG00000095210	-1.19129
Igkv4-81	ENSMUSG00000076539	-1.17789
Il11	ENSMUSG00000004371	-1.17499
Gm17119	ENSMUSG00000090300	-1.17464
nan	ENSMUSG00000121778	-1.17189
Ifi44l	ENSMUSG00000039146	-1.17167
Trbj2-4	ENSMUSG00000076495	-1.17055
Gm14863	ENSMUSG00000083608	-1.16773
Igkv4-50	ENSMUSG00000076562	-1.16377
nan	ENSMUSG00000121769	-1.15514
Mt3	ENSMUSG00000031760	-1.15431
Exosc6	ENSMUSG00000109941	-1.15148
Gm8890	ENSMUSG00000096846	-1.14998
Ighv12-2	ENSMUSG00000102515	-1.1475
Fam169b	ENSMUSG00000074071	-1.14513
Ighv5-12	ENSMUSG00000095429	-1.14422
Scrg1	ENSMUSG00000031610	-1.14378
Ntn5	ENSMUSG00000070564	-1.13922
Mt1	ENSMUSG00000031765	-1.1385
H2-M9	ENSMUSG00000067201	-1.13302
Gvin-ps3	ENSMUSG00000095649	-1.13034
Il1r2	ENSMUSG00000026073	-1.13012
Igkv3-10	ENSMUSG00000076596	-1.12665
Hamp2	ENSMUSG00000056978	-1.12505
Obp2a	ENSMUSG00000062061	-1.12392
Gm7332	ENSMUSG00000080875	-1.11922
Ighv1-64	ENSMUSG00000094088	-1.11488
nan	ENSMUSG00000090765	-1.09892
Gm4242	ENSMUSG00000117740	-1.09808
Adamtsl2	ENSMUSG00000036040	-1.09047
Igkv1-117	ENSMUSG00000094335	-1.08943
Ighv1-50	ENSMUSG00000094198	-1.08306
Gm6361	ENSMUSG00000068964	-1.0828
Igkv16-104	ENSMUSG00000076522	-1.0827
Ighv12-1	ENSMUSG00000103918	-1.08258
Ighv1-80	ENSMUSG00000094075	-1.07789
Ighv1-86	ENSMUSG00000105605	-1.07626
Igkv4-57-1	ENSMUSG00000076555	-1.07288
Ptgs2	ENSMUSG00000032487	-1.07227
Osm	ENSMUSG00000058755	-1.07008
Gm49356	ENSMUSG00000115463	-1.06917
Gvin1	ENSMUSG00000045868	-1.0674
Gm4149	ENSMUSG00000074800	-1.06433
Ighv11-2	ENSMUSG00000096108	-1.06077
H2bc12	ENSMUSG00000062727	-1.05366
Klk1b22	ENSMUSG00000060177	-1.03948
Igkv4-63	ENSMUSG00000076550	-1.03705
Plau	ENSMUSG00000021822	-1.03574
Ighv1-18	ENSMUSG00000076695	-1.0345
Rbpj-ps3	ENSMUSG00000079575	-1.03379
Slc9a3	ENSMUSG00000036123	-1.03335
Ighv8-12	ENSMUSG00000076731	-1.03331
Igkv4-70	ENSMUSG00000076547	-1.03012
Gm6822	ENSMUSG00000061863	-1.022
4930438A08Rik	ENSMUSG00000069873	-1.02123
Cebpd	ENSMUSG00000071637	-1.02076
Il19	ENSMUSG00000016524	-1.01257
Scnn1g	ENSMUSG00000000216	-1.00874
Igkv1-88	ENSMUSG00000076535	-1.00715
Gm10337	ENSMUSG00000071586	-1.0054
H2ac23	ENSMUSG00000094248	-1.00388
Gm44261	ENSMUSG00000107721	-1.00076
Gm14469	ENSMUSG00000080984	-1.00073

## Sheet: Figure 6H,I
Figure 6H and 6I: Down in WT-Rx L18MDP vs GIVKO-Rx L18MDP, GoBP and GoMF
Ighv10-1	ENSMUSG00000095981	-3.48766
Ighv1-77	ENSMUSG00000096452	-2.56848
Rpl30-ps10	ENSMUSG00000083411	-2.23546
Igkv4-55	ENSMUSG00000096833	-2.20361
Ighv2-6	ENSMUSG00000096670	-2.19481
Ighv1-84	ENSMUSG00000094940	-2.11892
Gm49251	ENSMUSG00000113344	-2.05553
Igkv5-43	ENSMUSG00000094433	-2.0409
Igkv14-126	ENSMUSG00000094345	-2.01051
Igkv1-135	ENSMUSG00000096336	-1.99942
Ighv5-15	ENSMUSG00000094134	-1.98902
Ngp	ENSMUSG00000032484	-1.98642
Gm11874	ENSMUSG00000081679	-1.90781
Igkv4-78	ENSMUSG00000094315	-1.87248
Igkv4-74	ENSMUSG00000076543	-1.86339
Igkv1-133	ENSMUSG00000094491	-1.83452
Igkv4-79	ENSMUSG00000076541	-1.82286
1700030C10Rik	ENSMUSG00000091071	-1.81357
Gm21769	ENSMUSG00000110458	-1.80783
Krt90	ENSMUSG00000048699	-1.7999
Ighv1-34	ENSMUSG00000093955	-1.77823
Gm48525	ENSMUSG00000113205	-1.75288
Stfa2	ENSMUSG00000022902	-1.74702
S100a9	ENSMUSG00000056071	-1.72063
Trgj2	ENSMUSG00000105830	-1.68576
Igkv4-70	ENSMUSG00000076547	-1.67057
Stfa3	ENSMUSG00000054905	-1.66364
Cstdc5	ENSMUSG00000071561	-1.66359
Retnlg	ENSMUSG00000022651	-1.65082
Gm52957	ENSMUSG00000118606	-1.60884
Igkv14-111	ENSMUSG00000095771	-1.6064
Ighv10-3	ENSMUSG00000095700	-1.60568
Ighv5-4	ENSMUSG00000095612	-1.58666
S100a8	ENSMUSG00000056054	-1.58245
Rps13	ENSMUSG00000090862	-1.56922
Saa3	ENSMUSG00000040026	-1.55004
Igkv7-33	ENSMUSG00000076575	-1.52317
Gm26897	ENSMUSG00000096949	-1.5064
Ighg1	ENSMUSG00000076614	-1.49193
Wfdc21	ENSMUSG00000051748	-1.48429
Gm48848	ENSMUSG00000111506	-1.47926
Ifi202b	ENSMUSG00000026535	-1.45905
Ighg2c	ENSMUSG00000076612	-1.4448
Igkv8-26	ENSMUSG00000076581	-1.4362
Tpsb2	ENSMUSG00000033825	-1.41383
Gm12991	ENSMUSG00000084032	-1.3997
Gm19248	ENSMUSG00000110416	-1.39715
Prok2	ENSMUSG00000030069	-1.38683
Mmp8	ENSMUSG00000005800	-1.36012
Ighv1-21-1	ENSMUSG00000102678	-1.35593
Gm48981	ENSMUSG00000115797	-1.34802
Igkv3-7	ENSMUSG00000076598	-1.34608
Ifitm6	ENSMUSG00000059108	-1.3375
Ighv1-52	ENSMUSG00000095204	-1.33503
Igkv9-120	ENSMUSG00000094872	-1.33225
Stfa1	ENSMUSG00000071562	-1.31217
Gm28438	ENSMUSG00000101939	-1.27609
Igkv6-29	ENSMUSG00000076578	-1.26799
Ighv7-3	ENSMUSG00000076652	-1.25248
Cartpt	ENSMUSG00000021647	-1.23171
Hp	ENSMUSG00000031722	-1.22802
Cstdc4	ENSMUSG00000079597	-1.20924
Ighv1-5	ENSMUSG00000096499	-1.20314
Ighv2-3	ENSMUSG00000094164	-1.20252
Igkv8-34	ENSMUSG00000104769	-1.19888
Mmp9	ENSMUSG00000017737	-1.19447
Gal	ENSMUSG00000024907	-1.19067
Ighv5-9	ENSMUSG00000095285	-1.18966
Igkv8-28	ENSMUSG00000094356	-1.17904
Ighv13-2	ENSMUSG00000076671	-1.17269
Rps10-ps2	ENSMUSG00000099764	-1.15813
Stfa2l1	ENSMUSG00000059657	-1.15628
Ighv7-2	ENSMUSG00000076653	-1.15274
Mmp10	ENSMUSG00000047562	-1.14846
Ighv5-6	ENSMUSG00000094951	-1.14531
Fpr1	ENSMUSG00000045551	-1.13656
Ighv1-20	ENSMUSG00000095761	-1.13495
Iglv2	ENSMUSG00000076940	-1.12691
Gm48042	ENSMUSG00000113876	-1.12638
Gm49728	ENSMUSG00000116549	-1.12444
Ighv9-2	ENSMUSG00000094102	-1.1232
Igkv3-9	ENSMUSG00000095338	-1.12282
Gm5735	ENSMUSG00000109171	-1.10903
Gm52987	ENSMUSG00000118589	-1.10248
Gm44075	ENSMUSG00000108068	-1.09637
Igkv4-53	ENSMUSG00000095753	-1.0911
Fanca	ENSMUSG00000032815	-1.0909
Ovol3	ENSMUSG00000100512	-1.08228
Gm12985	ENSMUSG00000080946	-1.07558
Lcn2	ENSMUSG00000026822	-1.06787
Ighv1-21	ENSMUSG00000102654	-1.05635
Ighv9-1	ENSMUSG00000096805	-1.05128
Selp	ENSMUSG00000026580	-1.05054
Gm14219	ENSMUSG00000083913	-1.04808
Lyz1	ENSMUSG00000069515	-1.03804
Gm20570	ENSMUSG00000118164	-1.03005
Gm8741	ENSMUSG00000091655	-1.02682
Klk15	ENSMUSG00000055193	-1.02518
Rplp2-ps1	ENSMUSG00000118552	-1.02437
Ighv2-9	ENSMUSG00000096638	-1.01564
Ighv1-43	ENSMUSG00000095859	-1.01448
Rpl28-ps3	ENSMUSG00000079942	-1.00788
Gm45754	ENSMUSG00000110589	-1.00352
