# Supplementary material for: Distinct colitis-associated macrophages drive NOD2-dependent bacterial sensing and gut homeostasis
Source: J Clin Invest. 2025 Oct 2;135(23):e190851. doi: 10.1172/JCI190851 (PMC12646664; doi:10.1172/JCI190851)
Supplement: Supporting data values [file jci-135-190851-s192.xlsx]

## Sheet: Figure 1I
Figure 1I	iCoLAM genes
	APOL6	64.1
	CXCL9	62.7
	OAS2	60.6
	IFIT5	57.9
	AIM2	57.7
	TAP1	56.3
	CD40	54.9
	XAF1	47.6
	IL15	47.4
	IL15RA	46.3
	APOL3	42.1
	VAMP5	41
	IFIT2	35.9
	SP110	35.9
	STAT1	31.9
	OAS3	26.9
	IFIT3	25.6
	IRF1	25
	TYMP	24.1
	UBE2L6	12.3
	STOM	-0.1
	PSMB9	-1.3
	PML	-4.5
	CXCL10	-18.8
	STAT3	-26.8
	APOL1	-28.6
	ni ColAMs
	CCDC88A	84.6
	FRMD4A	75
	MR1	73.4
	SENP6	73
	RAMP1	62.5
	CD302	60.4
	CRTAP	56.7
	RAB33B	52.3
	ENOX2	52.3
	CLCN6	46
	TULP3	46
	FADS1	42.8
	HMBOX1	36.8
	CDC25B	35.7
	OSBPL3	35.5
	PLXNA1	35.3
	RALGDS	35.1
	CLEC4A	33.4
	RPS6KA2	32.5
	FRY	17.1
	JAK1	14.9
	TFPI	10.3
	WDR19	8.6
	CYLD	5.5
	ARL4C	4.3
	MAP3K8	1.6
	SYNE1	-3.7

## Sheet: Figure 2C
Figure 2C
WT Unsti	R1	1
	R2	0.959131
	R3	0.976178
GIVKO unst	R1	1
	R2	1.03589
	R3	0.997898
WT MDP	R1	2.90889
	R2	2.90889
	R3	3.08941
GIVKO MDP	R1	4.30227
	R2	5.30227
	R3	5.23927

## Sheet: Figure 2F
Figure 2F	Line graph: NFkB SEAP reporter assay
		WT control					WT+MDP					GIV-KO control					GIV-KO +MDP
	0	1.05381	0.980198	0.965992	1.02654	0.973464	0.922084	0.905295	0.904003	0.902933	0.969274	0.945329	0.906586	0.918209	0.916201	0.925978	0.894963	0.853638	0.918209	0.909218	0.971369
	2	1.07895	0.974937	0.946115	1.12875	0.871249	0.953634	0.981203	0.988722	1.05905	0.867377	0.918546	0.923559	0.931078	1.11713	1.12197	0.984962	1.08271	1.01128	1.10745	1.13843
	4	1.0024	0.979567	1.01803	0.956065	1.04394	0.942308	0.959135	0.955529	0.827125	0.790831	0.895433	0.90024	0.903846	0.975167	0.928367	1.0024	1.07452	1.12139	0.941738	1.07163
	6	1.10189	1.02942	0.86869	1.02885	0.971147	1.07402	1.10653	1.03221	1.16397	1.10626	1.01177	0.930009	1.00805	1.07108	1.12315	1.18365	1.2524	1.21802	1.20901	1.27657
	8	1.13122	0.995511	0.873273	0.950601	1.0494	1.16022	1.08253	0.978936	1.07343	2.12283	0.929213	0.905387	0.967541	1.085	1.16333	1.43785	1.33943	1.39123	2.10414	1.34757
	24	0.985423	1.03669	0.977884	1.02944	0.970561	1.56522	1.67756	1.63609	0.99909	1.01487	0.983916	0.862528	1.0088	1.2352	1.43005	2.06208	1.89771	2.21211	1.45311	1.47375

## Sheet: Figure 2G
Figure 2 G	AUC: NFkB SEAP reporter assay
	WT control	WT + MDP	KO Control	KO + MDP
	24.04	24.66	26.89	37.99
	23.96	33.72	29.18	31.86
	25.48	29.83	22.83	36.67
	24.2	30.16	21.46	34.91
	22.31	28.76	23.38	37.84

## Sheet: Figure 2I
Figure 2I: Gentamycin protection TGPMs
Time (h) post infection	WT+Media			GIVKO+Media
0.5	29000	26000	27000	27000	21000	25000
3	70000	65000	65000	63000	53000	54000
6	32000	38000	37000	54000	64000	60000

## Sheet: Figur 2L
Figure 2L: Gentamycine protection assay THP1 derived macrophages
WT	79
	74
	56
KO	159
	150
	149

## Sheet: Figure 2H
Figure 2H	LPS-positive particle count/macrophage
	TGPM-WT	TGPM-GIVKO
	0.75	1.68
	0.962963	2.5
	0.975	2.16667

## Sheet: Figure 3E
Figure 3E
	Bacteria/cell
	5 min post infection
	WT 5 min	GIVKO 5 min
	4	5
	0	4
	1	3
	1	7
	0	5
	2	1
	0	2
	0	6
	0	5
	1	1
	1	5
	2
	1
	30 min post infection
	WT 30 min	GIVKO 30 min
	0	20
	1	6
	3	1
	1	2
	3	1
	4	27
	6	9
	1	12
	4	10
	5	17
	0	0
	2	13
	3	14
	0	2
	0	4
		4
		1
		1
		7
		5

## Sheet: Figure 3G
Figure 3G: #Phagolysosome events/cell
	WT	KO
	2	0
	7	0
	2	2
	6	2
	3	3
	8	3
	6	1
	8	7
	6	3
	7	1
	4	4
	7	4
	5	4
	12	1
	6	2
	6	0
	5	0
	1	4
	2	4
	4	0
		1
		1
		2
		1

## Sheet: Figure 3H
Figure 3H: #Unfused lysosome/cell
WT	KO
0	6
1	1
1	3
1	0
0	1
2	1
4	8
1	0
1	3
1	1
1	3
0	5
3	0
2	2
0	5
3	2
1	2
0	5
0	3
2	1
	4
	2
	0
	1

[truncated: 17 more sheets: Figure 4B, Figure 4D, Figure 4E, Figure 4G, Figure 4I, Figure 5B, Figure 5C, Figure 5D, Figure 5G, Figure 5H, Figure 5I, Figure 5J, Figure 5K, Figure 6B, Figure 6K, Figure 7E, Figure 9I]
